# Supplementary material for: The Many Faces of Sporadic Acute Q Fever, Gran Canaria: Canary Islands (Spain) (1998–2024)
Source: Pathogens. 2026 May 17;15(5):542. doi: 10.3390/pathogens15050542 (PMC13209193; doi:10.3390/pathogens15050542)
Supplement: Supplementary file 1 [file pathogens-15-00542-s001.zip]

Archive with 1 entries (1 files):
- pathogens-4303004-supplementary.pdf
